# Supplementary material for: Up-Frameshift Factors from Phytopathogenic Fungi Play a Crucial Role in Nonsense-Mediated mRNA Decay
Source: J Fungi (Basel). 2025 May 23;11(6):404. doi: 10.3390/jof11060404 (PMC12194731; doi:10.3390/jof11060404)
Supplement: Supplementary file 1 [file jof-11-00404-s001.zip]

Archive with 1 entries (1 files):
- jof-3603876-supplementary.xlsx
