# Supplementary material for: Up-Frameshift Factors from Phytopathogenic Fungi Play a Crucial Role in Nonsense-Mediated mRNA Decay
Source: J Fungi (Basel). 2025 May 23;11(6):404. doi: 10.3390/jof11060404 (PMC12194731; doi:10.3390/jof11060404)
Supplement: Supplementary file 1 [file jof-11-00404-s001.zip › jof-3603876-supplementary.xlsx]

## Sheet: Table S1
Table S1 Homology of NMD core factors among different plant pathogens.
Specices	UPF1(Identity/Gene_id)	UPF2(Identity/Gene_id)	UPF3(Identity/Gene_id)	SMG1(Identity/Gene_id)	SMG5/6(Identity/Gene_id)	SMG5/6(Identity/Gene_id)	SMG7(Identity/Gene_id)	SMG8(Identity/Gene_id)	SMG9(Identity/Gene_id)	eIF4A3(Identity/Gene_id)	MAGOH(Identity/Gene_id)	RBM8A(Identity/Gene_id)	CASC3(Identity/Gene_id)
Ustilago maydis	66.14 (KIS71805)	32.64 (KIS68462)	32.48 (KIS71801)	0	28.846 (KIS70100)		21.26 (KIS67673)	0	0	78.61 (KIS66039)	66.67 (KIS66088)	45.83 (KIS67465)	0
Puccinia_triticina	61.92 (PTTG_07245P0)	32.69 (PTTG_04225P0)	25.12 (PTTG_07509P0)	0	32.301 (PTTG_03077P0)		26.786 (PTTG_01115P0)	0	0	83.51 (PTTG_07474P0)	64.79 (PTTG_09147P0)	55.95 (PTTG_04453P0)	0
Mycosphaerella graminicola	63.35 (Mycgr3P107419)	32.7 (Mycgr3P63016)	0	0	0	0	36.667 (Mycgr3P25276)	0	0	80.25 (Mycgr3P74526)	70.07 (Mycgr3P107593)	69.05 (Mycgr3P101997)	0
Saccharomyces_cerevisiae	55.96 (YMR080C)	22.75 (YHR077C)	25.55 (YGR072W)	0	0	0	20.382|21.605 (YDR206W|YLR233C)	0	0	0	0	0	0
Botrytis cinerea	67.66 (Bcin14g02530)	32.99 (Bcin07g01280)	31.49 (Bcin13g05080)	0	0	0	40.23|23.36 (Bcin03g02510.1|Bcin08g03120.1)	0	0	81.14 (Bcin02g03880)	68.03 (Bcin11g023200)	63.1 (Bcin05g07570)	0
Blumeria graminis	67.41 (VCU41299)	33.62 (VDB83690)	45.46 (VDB91205)	0	0	0	31.868|22.464 (VDB85870|VDB85994)	0	0	81.91 (VCU40639)	68.71 (VDB89422)	64.29 (VDB93258)	0
Magnaporthe oryzae	67.04 (MGG_00976T0)	33.92 (MGG_06063T0)	28.25 (MGG_03912T0)	0	0	0	36.364|24.269 (MGG_06307T0|MGG_12580T0)	0	0	70.54 (MGG_04400T0)	70.07 (MGG_06859T0)	61.91 (MGG_03740T0)	0
Colletotrichum_higginsianum	58.94 (OBR07590)	33.4 (OBR12244)	29.83 (OBR06186)	0	0	0	39.08|26.496 (OBR08468|OBR13628)	0	0	70.03 (OBR11401)	60.84 (OBR14930)	60.71 (OBR10239)	0
Verticillium_dahliae	57.71 (VDAG_JR2_Chr1g16770a-00001)	32.87 (VDAG_JR2_Chr1g17920a-00001)	27.66 (VDAG_JR2_Chr2g05200a-00001)	0	0	0	34.483|22.156 (VDAG_JR2_Chr5g06720a-00001|VDAG_JR2_Chr2g08220a-00001)	0	0	81.4 (VDAG_JR2_Chr5g03880a-00001)	68.57 (VDAG_JR2_Chr1g24980a-00001)	61.91 (VDAG_JR2_Chr1g04010a-00001)	0
Fusarium oxysporum	57.55 (FOXG_05494P0)	32.98 (FOXG_04180P0)	32.69 (FOXG_11251P0)	0	0	0	38.372|38.372|21.875 (FOXG_14037P0|FOXG_01887P0|FOXG_12502P0)	0	0	70.03 (FOXG_07544P0)	70.07 (FOXG_10260P0)	64.29 (FOXG_05707P0)	0
Fusarium graminearum	57.38 (FG1G42730T0)	32.84 (FG1G29590T0)	30.34 (FG1G22530T0)	0	0	0	37.931|24.185 (FG4G07920|FG4G30190)	0	0	81.91 (FG3G17390T0)	69.39 (FG1G41590T0)	63.1 (FG3G02980T0)	0
